# Supplementary material for: Interactome of PTH-Regulated miRNAs and Their Predicted Target Genes for Investigating the Epigenetic Effects of PTH (1–34) in Bone Metabolism
Source: Genes (Basel). 2022 Aug 13;13(8):1443. doi: 10.3390/genes13081443 (PMC9407897; doi:10.3390/genes13081443)
Supplement: Supplementary file 1 [file genes-13-01443-s001.zip]

Archive with 10 entries (8 files):
- Genes-1838094 Suppl1/
- Genes-1838094 Suppl1/Suppl1a _Interactome of 6 microRNAs.cys
- Genes-1838094 Suppl1/Suppl1b_Interactome of miR-146a-5p.pdf
- Genes-1838094 Suppl1/Suppl1c_Interactome of miR-551b-5p.pdf
- Genes-1838094 Suppl1/Suppl1d_Interactome of miR-205-3p.pdf
- Genes-1838094 Suppl1/Suppl1e_Interactome of MiR-33a-3p.pdf
- Genes-1838094 Suppl1/Suppl1f_Interactome of miR-338-5p.pdf
- Genes-1838094 Suppl1/Suppl1g_Interactome of miR-410-3p.pdf
- Genes-1838094 Suppl2/
- Genes-1838094 Suppl2/Heatmap  of pathways union of 62 microRNAs.png.png
